# Supplementary material for: Effects of virtual reality simulation on medical students’ emotional and subjective experience compared to high-fidelity simulation in pediatrics clerkship
Source: PLoS One. 2025 Oct 8;20(10):e0323150. doi: 10.1371/journal.pone.0323150 (PMC12507253; doi:10.1371/journal.pone.0323150)
Supplement: S2 File — (XLSX) [file pone.0323150.s002.xlsx]

## Sheet: VR실습
no	sex	VR_STAI1R	VR_STAI2	VR_STAI3	VR_STAI4R	VR_STAI5R	VR_STAI6	VR_STAI	VR_Con1	VR_Con2	VR_Con3	VR_Con4	VR_Con5	VR_Con6	VR_Con7	VR_Con8	VR_Con9	VR_Con10	VR_Con	VR_Flow1	VR_Flow2	VR_Flow3	VR_Flow4	VR_Flow5	VR_Flow6	VR_Flow7	VR_Flow8	VR_Flow9	VR_Flow10	VR_Flow11	VR_Flow12	VR_Flow	VR_Per1	VR_Per2R	VR_Per3	VR_Per4	VR_Per5	VR_Per6	VR_Per7	VR_Per8R	VR_Per9	VR_Per	HF_STAI1R	HF_STAI2	HF_STAI3	HF_STAI4R	HF_STAI5R	HF_STAI6	HF_STAI
1	1	2	4	3	4	3	4	3.33333	3	4	4	4	4	4	4	4	4	3	3.8	4	4	4	4	5	5	4	4	4	4	4	4	4.16667	5	4	4	4	5	4	4	2	4	4	4	4	2	3	4	3	3.33333
2	1	3	4	3	4	4	3	3.5	3	2	3	3	3	3	2	3	3	3	2.8	4	4	4	5	5	4	3	3	3	4	4	4	3.91667	4	4	3	3	3	3	2	4	3	3.22222	2	4	3	4	2	3	3
3	1	3	4	3	3	3	3	3.16667	3	4	4	4	4	4	4	4	3	3	3.7	4	4	3	4	4	3	3	3	3	5	4	4	3.66667	4	3	4	4	4	4	3	5	4	3.88889	4	4	1	2	2	3	2.66667
4	2	3	5	4	5	3	4	4	4	2	3	3	3	3	3	3	2	2	2.8	3	3	3	4	4	4	2	2	2	4	3	4	3.16667	4	3	3	4	4	4	3	4	3	3.55556	4	4	4	4	4	4	4
5	2	3	4	3	4	3	3	3.33333	3	3	4	4	3	4	4	4	4	4	3.7	4	4	5	5	5	5	4	4	4	4	3	4	4.25	5	4	4	3	4	4	4	4	5	4.11111	2	4	2	3	2	3	2.66667
7	1	3	3	3	3	2	3	2.83333	2	2	3	2	2	3	4	4	3	3	2.8	4	4	4	4	4	4	3	3	3	4	4	4	3.75	4	4	4	4	3	4	4	4	3	3.77778	2	4	3	3	2	4	3
8	1	4	4	4	4	4	5	4.16667	2	2	2	3	1	3	2	2	1	2	2	3	2	2	3	3	4	2	2	2	5	4	5	3.08333	3	4	3	4	4	4	3	5	2	3.55556	3	4	4	4	2	4	3.5
9	1	4	4	4	4	3	3	3.66667	3	2	4	4	3	4	4	4	4	4	3.6	4	3	4	5	5	5	4	4	4	4	3	4	4.08333	4	4	4	4	4	4	4	4	4	4	3	5	4	4	2	3	3.5
10	1	3	2	1	2	1	2	1.83333	3	2	3	3	5	5	4	5	5	3	3.8	4	5	5	5	5	3	2	2	3	4	4	3	3.75	4	4	4	3	5	5	5	5	4	4.33333	3	4	3	3	3	4	3.33333
11	1	3	4	4	4	2	3	3.33333	3	3	4	4	4	4	4	4	4	2	3.6	4	4	4	4	4	4	4	4	4	4	4	4	4	4	4	4	4	4	4	4	4	4	4	2	4	2	2	2	2	2.33333
12	1	2	3	4	2	1	3	2.5	4	3	3	2	5	4	5	5	5	3	3.9	5	5	4	4	5	5	5	5	5	5	5	5	4.83333	5	5	4	4	4	5	5	5	4	4.55556	2	3	2	2	1	1	1.83333
13	1	4	4	4	4	3	4	3.83333	2	2	4	2	3	3	2	2	2	3	2.5	2	2	4	3	3	2	2	2	2	3	3	5	2.75	3	3	3	4	4	4	3	5	4	3.66667	4	4	4	3	3	4	3.66667
14	2	3	3	3	3	3	4	3.16667	3	3	3	3	3	3	3	3	3	2	2.9	3	3	3	3	3	3	3	3	2	4	3	3	3	4	3	4	4	3	3	4	4	4	3.66667	3	4	3	3	2	3	3
15	1	4	4	4	4	3	4	3.83333	3	2	3	2	4	4	4	4	4	2	3.2	4	3	4	4	4	4	3	2	2	3	3	3	3.25	4	2	4	4	4	4	4	4	3	3.66667	3	4	4	3	3	3	3.33333
16	1	3	4	3	4	2	3	3.16667	3	3	3	3	3	4	2	4	3	2	3	3	4	4	5	5	4	4	3	3	4	4	4	3.91667	4	3	3	4	4	4	4	4	3	3.66667	3	4	2	3	2	3	2.83333
17	2	3	4	4	3	2	4	3.33333	4	4	4	3	3	3	4	3	3	2	3.3	3	4	4	4	4	4	2	3	3	3	3	4	3.41667	4	3	4	4	4	4	3	4	4	3.77778	2	3	4	3	2	4	3
18	1	4	4	4	4	3	4	3.83333	3	3	3	3	2	3	3	2	3	3	2.8	3	3	3	3	3	2	2	3	3	4	3	4	3	4	3	3	4	4	4	4	4	4	3.77778	3	3	2	3	3	2	2.66667
19	1	2	3	2	2	2	2	2.16667	5	5	5	5	5	5	4	5	5	4	4.8	5	4	4	5	5	5	4	4	4	4	4	4	4.33333	5	4	4	4	4	4	4	4	4	4.11111	2	4	3	2	2	3	2.66667
20	1	4	4	4	5	4	4	4.16667	2	3	3	2	3	3	3	4	1	2	2.6	2	2	3	3	3	2	2	3	3	4	4	4	2.91667	2	4	2	3	4	4	4	4	3	3.33333	5	5	4	4	5	5	4.66667
21	1	2	3	4	4	4	3	3.33333	3	2	4	4	4	4	2	4	2	2	3.1	4	3	3	3	3	3	3	3	3	3	3	3	3.08333	4	3	2	4	4	4	4	4	4	3.66667	4	3	4	4	4	4	3.83333
22	2	3	4	2	2	2	3	2.66667	3	4	4	4	4	3	3	3	3	3	3.4	3	3	4	4	4	4	2	2	2	3	3	4	3.16667	4	4	4	4	3	4	4	4	4	3.88889	3	4	3	3	3	4	3.33333
23	1	3	4	3	3	3	4	3.33333	3	4	4	3	3	4	4	3	3	2	3.3	3	4	4	3	4	3	3	4	4	4	4	4	3.66667	4	2	3	3	4	3	4	2	3	3.11111	3	4	3	4	3	4	3.5
24	2	2	3	3	2	2	3	2.5	4	3	3	4	4	4	4	4	3	3	3.6	3	4	4	3	4	4	4	4	4	4	4	4	3.83333	4	3	4	3	4	5	4	4	4	3.88889	2	3	4	2	2	4	2.83333
25	1	4	4	5	5	4	4	4.33333	2	1	2	2	3	4	4	4	2	1	2.5	3	2	4	4	4	3	4	4	4	5	4	2	3.58333	4	2	3	2	4	4	4	5	4	3.55556	4	4	4	4	2	5	3.83333
26	1	4	4	4	3	3	4	3.66667	3	2	3	3	3	4	2	3	3	2	2.8	3	2	3	3	3	4	2	3	3	4	3	3	3	3	3	3	4	2	4	4	3	4	3.33333	3	4	3	4	3	3	3.33333
27	1	4	5	3	3	2	5	3.66667	4	4	4	4	2	4	3	4	2	2	3.3	3	2	4	4	4	4	2	2	2	5	3	4	3.25	3	3	2	2	4	4	4	5	4	3.44444	5	5	4	5	5	5	4.83333
28	2	3	4	4	4	3	4	3.66667	2	2	2	3	3	3	3	3	3	2	2.6	3	2	3	3	4	4	3	3	3	4	3	3	3.16667	4	3	3	3	3	3	4	4	3	3.33333	4	4	1	4	3	4	3.33333
29	1	4	4	4	4	3	3	3.66667	2	2	2	2	2	2	2	2	2	2	2	4	4	4	4	4	4	4	4	4	4	4	4	4	4	2	4	4	4	4	4	2	4	3.55556	4	4	4	4	4	3	3.83333
30	1	3	4	3	4	2	4	3.33333	3	2	4	4	3	4	3	3	2	3	3.1	4	3	4	4	4	5	4	4	4	4	4	4	4	4	4	4	4	4	4	4	4	4	4	3	4	3	4	3	4	3.5
31	2	2	4	5	3	1	4	3.16667	2	2	3	4	2	3	2	2	1	3	2.4	2	2	4	3	4	4	1	1	1	5	4	5	3	3	2	4	4	4	5	4	5	2	3.66667	5	5	4	4	2	4	4
32	1	2	3	1	3	2	4	2.5	4	4	4	4	3	4	3	2	2	4	3.4	4	4	4	5	4	5	3	3	3	5	3	4	3.91667	4	4	4	4	4	5	4	4		4.125	2	2	2	2	3	3	2.33333
33	1	1	2	1	2	1	2	1.5	4	3	2	5	5	5	4	5	4	3	4	4	4	4	5	4	5	5	5	5	5	4	5	4.58333	5	3	2	4	5	5	5	5	5	4.33333	2	3	2	2	2	2	2.16667
34	1	3	4	3	3	1	3	2.83333	4	4	2	4	4	4	4	4	4	4	3.8	4	3	5	5	5	4	4	4	4	4	4	4	4.16667	4	4	4	4	4	4	4	4	4	4	3	4	4	4	2	3	3.33333
35	2	4	3	5	5	5	3	4.16667	4	1	1	3	3	1	3	3	3	1	2.3	3	1	4	2	2	4	3	3	3	3	1	1	2.5	3	3	3	2	1	3	1	2	`2	2.25	3	4	2	3	3	3	3
36	1	3	4	4	4	4	3	3.66667	2	2	3	2	2	3	3	4	4	2	2.7	2	3	3	2	2	1	2	2	2	2	2	2	2.08333	3	4	3	2	2	2	2	4	2	2.66667	3	3	2	3	3	2	2.66667
37	2	3	3	4	3	3	4	3.33333	3	2	2	3	3	3	3	2	2	3	2.6	3	4	4	4	4	4	3	3	3	4	4	4	3.66667	3	3	3	4	4	4	4	4	4	3.66667	3	4	3	3	3	4	3.33333
38	1	3	4	3	3	4	2	3.16667	3	3	4	3	3	3	4	3	3	3	3.2	3	3	3	3	3	4	3	3	4	3	3	3	3.16667	4	2	4	3	4	4	4	4	4	3.66667	4	4	2	3	3	3	3.16667
39	1	2	3	2	2	2	2	2.16667	3	3	4	3	3	4	4	4	3	2	3.3	4	2	4	4	4	4	2	2	3	4	4	4	3.41667	4	3	3	4	5	4	3	5	3	3.77778	3	4	2	4	3	4	3.33333
40	1	4	4	4	4	3	4	3.83333	2	2	3	3	2	3	4	3	3	3	2.8	3	3	3	4	4	4	2	2	2	3	1	3	2.83333	3	4	4	22	3	4	4	3	3	5.55556	3	4	4	3	3	3	3.33333
41	2	3	4	4	4	3	2	3.33333	2	3	4	5	4	4	4	3	4	4	3.7	3	4	4	4	4	4	3	4	3	4	4	4	3.75	4	2	3	4	4	5	4	2	4	3.55556	2	4	4	2	2	3	2.83333
43	2	2	5	3	2	2	3	2.83333	4	4	4	4	5	4	4	3	3	3	3.8	4	5	5	3	4	3	2	2	2	4	4	4	3.5	4	2	5	5	4	4	4	3	4	3.88889	2	5	3	4	3	4	3.5
[truncated: 34 more columns]

## Sheet: HF실습
no	sex	HF_STAI1R	HF_STAI2	HF_STAI3	HF_STAI4R	HF_STAI5R	HF_STAI6	HF_STAI	HF_Con1	HF_Con2	HF_Con3	HF_Con4	HF_Con5	HF_Con6	HF_Con7	HF_Con8	HF_Con9	HF_Con10	HF_Con	HF_Flow1	HF_Flow2	HF_Flow3	HF_Flow4	HF_Flow5	HF_Flow6	HF_Flow7	HF_Flow8	HF_Flow9	HF_Flow10	HF_Flow11	HF_Flow12	HF_Flow	HF_Per1	HF_Per2R	HF_Per3	HF_Per4	HF_Per5	HF_Per6	HF_Per7	HF_Per8R	HF_Per9	HF_Per
1	1	4	4	2	3	4	3	3.33333	3	4	4	3	5	4	3	3	3	3	3.5	3	3	3	4	4	4	4	3	3	4	4	4	3.58333	4	4	4	4	4	4	4	4	4	4
2	1	2	4	3	4	2	3	3	3	4	3	3	3	4	3	4	3	3	3.3	4	4	4	4	4	4	3	3	3	4	4	4	3.75	4	2	4	4	4	4	3	5	3	3.66667
3	1	4	4	1	2	2	3	2.66667	4	3	4	4	3	4	4	4	3	3	3.6	4	4	4	4	4	4	3	3	3	4	4	4	3.75	4	3	4	4	4	4	4	4	3	3.77778
4	2	4	4	4	4	4	4	4	3	2	3	3	2	3	2	2	1	2	2.3	3	2	3	4	4	4	2	2	2	4	3	4	3.08333	4	4	3	4	4	4	3	4	3	3.66667
5	2	2	4	2	3	2	3	2.66667	4	3	4	4	3	4	4	4	4	3	3.7	4	4	4	4	4	4	4	4	4	4	4	4	4	4	4	4	4	4	4	4	4	4	4
7	1	2	4	3	3	2	4	3	4	2	3	3	3	4	4	3	3	3	3.2	4	3	4	4	4	4	3	3	3	4	3	4	3.58333	4	2	4	4	4	4	3	4	4	3.66667
8	1	3	4	4	4	2	4	3.5	2	2	2	3	1	2	2	2	1	1	1.8	3	2	3	3	4	4	3	2	2	4	4	5	3.25	2	2	2	4	3	4	4	4	4	3.22222
9	1	3	5	4	4	2	3	3.5	2	3	3	2	2	4	4	3	2	2	2.7	3	4	4	5	5	4	2	2	3	5	3	5	3.75	4	4	4	3	5	5	3	5	4	4.11111
10	1	3	4	3	3	3	4	3.33333	4	3	4	3	4	4	4	4	4	3	3.7	4	4	4	5	5	5	4	3	4	4	4	4	4.16667	5	1	4	4	5	5	4	4	4	4
11	1	2	4	2	2	2	2	2.33333	4	4	4	4	4	4	4	4	4	3	3.9	4	4	4	4	4	4	2	2	2	4	4	4	3.5	4	2	4	4	4	4	4	5	4	3.88889
12	1	2	3	2	2	1	1	1.83333	5	4	4	5	5	5	5	5	5	4	4.7	5	5	5	5	5	5	5	5	5	5	5	5	5	5	5	4	4	4	4	4	4	5	4.33333
13	1	4	4	4	3	3	4	3.66667	2	3	4	2	3	4	3	3	2	3	2.9	3	3	4	3	4	3	2	2	2	4	3	5	3.16667	3	3	3	3	3	4	4	4	3	3.33333
14	2	3	4	3	3	2	3	3	3	3	3	3	3	3	3	3	3	3	3	3	3	3	3	4	4	3	2	2	4	4	4	3.25	3	3	3	3	3	4	4	4	3	3.33333
15	1	3	4	4	3	3	3	3.33333	2	2	3	3	3	4	3	4	3	3	3	4	3	4	4	4	4	3	3	3	4	3	4	3.58333	4	2	4	4	4	4	4	4	3	3.66667
16	1	3	4	2	3	2	3	2.83333	3	3	2	3	4	5	4	4	3	2	3.3	3	3	4	5	5	4	4	4	4	5	3	4	4	4	3	3	4	4	4	3	4	4	3.66667
17	2	2	3	4	3	2	4	3	4	4	3	3	4	3	4	4	3	3	3.5	3	4	4	4	4	4	4	4	4	4	3	4	3.83333	4	4	4	4	4	4	4	3	4	3.88889
18	1	3	3	2	3	3	2	2.66667	3	3	3	2	3	3	3	3	3	2	2.8	4	4	4	4	4	1	4	3	3	4	2	4	3.41667	3	5	3	3	3	3	3	3	3	3.22222
19	1	2	4	3	2	2	3	2.66667	4	4	4	4	4	4	4	4	4	3	3.9	4	4	4	4	4	4	4	4	4	4	4	4	4	4	4	4	4	4	4	4	5	4	4.11111
20	1	5	5	4	4	5	5	4.66667	1	2	3	1	1	2	1	2	1	1	1.5	1	2	2	3	3	4	2	2	2	2	1	2	2.16667	2	2	2	2	2	4	4	4	2	2.66667
21	1	4	3	4	4	4	4	3.83333	3	3	4	4	2	3	2	4	4	2	3.1	2	3	3	4	4	2	3	3	3	4	3	2	3	2	3	3	4	4	4	4	4	4	3.55556
22	2	3	4	3	3	3	4	3.33333	3	3	3	3	4	4	4	4	3	3	3.4	4	3	3	4	3	4	3	2	2	4	3	4	3.25	4	4	4	4	3	4	4	4	4	3.88889
23	1	3	4	3	4	3	4	3.5	3	3	4	3	4	3	4	3	3	2	3.2	3	3	4	4	4	4	4	3	3	4	3	4	3.58333	3	3	4	4	3	4	4	4	4	3.66667
24	2	2	3	4	2	2	4	2.83333	3	4	4	4	2	3	2	3	2	3	3	3	3	3	4	4	4	3	3	3	4	3	4	3.41667	4	2	4	3	3	4	4	3	3	3.33333
25	1	4	4	4	4	2	5	3.83333	2	3	4	3	2	3	2	4	3	2	2.8	2	3	2	4	4	4	2	4	4	4	4	4	3.41667	3	3	4	4	4	5	4	5	4	4
26	1	3	4	3	4	3	3	3.33333	3	3	4	3	3	4	2	3	2	2	2.9	4	3	3	3	3	4	2	2	3	4	3	3	3.08333	4	3	3	4	3	4	4	3	3	3.44444
27	1	5	5	4	5	5	5	4.83333	2	2	3	2	2	4	2	3	2	1	2.3	2	2	3	3	4	4	3	3	3	4	2	3	3	2	4	2	3	3	4	3	3	3	3
28	2	4	4	1	4	3	4	3.33333	2	3	3	3	3	3	3	3	2	2	2.7	3	3	3	3	4	4	3	2	2	4	3	4	3.16667	3	4	3	4	4	4	3	4	3	3.55556
29	1	4	4	4	4	4	3	3.83333	4	4	4	4	4	4	4	4	4	2	3.8	4	4	4	4	4	4	4	4	4	4	4	4	4	4	4	3	4	4	4	4	2	4	3.66667
30	1	3	4	3	4	3	4	3.5	3	4	3	3	4	4	3	4	3	3	3.4	3	4	3	4	4	4	4	4	4	4	3	4	3.75	4	3	4	4	4	4	4	4	3	3.77778
31	2	5	5	4	4	2	4	4	3	3	4	3	2	4	2	2	1	2	2.6	2	2	3	4	4	4	1	1	1	5	4	5	3	4	2	4	4	4	4	4	4	3	3.66667
32	1	2	2	2	2	3	3	2.33333	3	4	4	4	3	4	2	3	2	3	3.2	4	4	3	3	4	4	2	2	4	4	3	5	3.5	4	4	4	4	4	4	4	4	4	4
33	1	2	3	2	2	2	2	2.16667	4	3	5	4	3	4	4	5	2	3	3.7	4	4	5	5	5	5	5	5	5	5	5	5	4.83333	2	2	4	4	5	5	4	5	4	3.88889
34	1	3	4	4	4	2	3	3.33333	3	3	3	3	3	3	2	3	3	3	2.9	3	3	4	4	4	4	2	3	3	4	4	4	3.5	4	2	4	4	4	4	4	5	5	4
35	2	3	4	2	3	3	3	3	3	4	3	4	3	3	3	3	3	3	3.2	3	3	3	4	4	5	4	4	4	4	3	3	3.66667	3	4	3	3	2	4	4	4	3	3.33333
36	1	3	3	2	3	3	2	2.66667	3	2	2	3	3	4	3	4	4	3	3.1	3	4	3	3	4	4	4	4	4	4	3	4	3.66667	4	2	4	3	4	4	3	4	3	3.44444
37	2	3	4	3	3	3	4	3.33333	3	2	3	3	2	4	3	3	3	3	2.9	3	3	3	3	4	3	2	3	3	3	3	3	3	3	3	3	4	4	5	5	3	4	3.77778
38	1	4	4	2	3	3	3	3.16667	4	3	3	3	3	4	4	4	3	3	3.4	4	4	3	4	4	4	3	3	3	3	3	4	3.5	3	4	3	3	4	4	4	4	3	3.55556
39	1	3	4	2	4	3	4	3.33333	3	2	4	4	3	4	3	4	3	2	3.2	4	2	4	4	4	4	2	2	2	4	4	4	3.33333	4	2	3	3	4	4	3	4	4	3.44444
40	1	3	4	4	3	3	3	3.33333	3	3	3	3	3	3	3	3	3	3	3	4	3	4	3	4	4	2	2	2	3	3	3	3.08333	4	4	4	3	3	4	4	4	4	3.77778
41	2	2	4	4	2	2	3	2.83333	3	2	3	4	4	4	4	4	3	3	3.4	4	4	4	3	3	4	2	2	2	3	3	4	3.16667	3	3	4	3	4	4	4	4	3	3.55556
43	2	2	5	3	4	3	4	3.5	3	3	4	4	4	5	2	3	3	2	3.3	3	4	3	4	4	5	4	4	5	4	5	4	4.08333	4	3	4	5	5	4	4	5	4	4.22222
